# Supplementary material for: The Role of Gap Junctions in MSC-EA.hy926 (An Endothelial Cell Model) Crosstalk Under Hypoxic Stress: Regulation of the Angiogenic Response
Source: Int J Mol Sci. 2025 Nov 20;26(22):11239. doi: 10.3390/ijms262211239 (PMC12653098; doi:10.3390/ijms262211239)
Supplement: Supplementary file 1 [file ijms-26-11239-s001.zip]

Archive with 1 entries (1 files):
- ijms-3959274-supplementary.pdf
